# Supplementary material for: Rapid detection of alveolar echinococcosis in hepatic nodules of horses by recombinase polymerase amplification assay
Source: Vet Anim Sci. 2023 Mar 2;20:100291. doi: 10.1016/j.vas.2023.100291 (PMC10015249; doi:10.1016/j.vas.2023.100291)
Supplement: Supplementary file 2 [file mmc2.xlsx]

## Sheet: Sheet1
Supplementary Table 1. Data for 36 horses with hepatic nodules.
Case number	Origin	Breed	Sex	Age* (years)	Nodule size (mm)	Histopathology (laminated layer)	Nad5 PCR	RPA assay
1	JPN	L	M	3	15	+	+	+
2	CAN	H	CM	3	20	+	+	+
3	JPN	HNP	F	8	10	+	+	+
4	JPN	L	CM	11	7	+	+	+
5	JPN	L	M	4	10	+	+	+
6	CAN	H	CM	3	6	+	+	+
7	JPN	L	M	3	5	−	+	+
8	JPN	L	F	6	5	−	+	+
9	JPN	L	M	5	4	−	+	+
10	JPN	L	CM	3	6	−	+	+
11	JPN	L	F	6	7	−	+	+
12	CAN	H	CM	3	13	−	+	+
13	CAN	H	CM	4	9	−	+	+
14	JPN	L	CM	3	6	−	+	+
15	JPN	L	CM	3	7	−	+	+
16	CAN	H	CM	3	6	−	+	+
17	JPN	H	CM	3	6	−	+	+
18	JPN	H	F	2	3	−	+	+
19	CAN	H	M	6	11	+	−	−
20	CAN	H	CM	3	20	−	−	−
21	JPN	L	F	6	6	−	−	−
22	JPN	L	M	3	5	−	−	−
23	JPN	L	CM	14	15	−	−	−
24	JPN	L	F	6	25	−	−	−
25	JPN	H	F	6	2	−	−	−
26	JPN	L	M	4	7	−	−	−
27	JPN	H	CM	4	6	−	−	−
28	JPN	L	F	6	1	−	−	−
29	CAN	H	CM	3	7	−	−	−
30	CAN	H	F	3	7	−	−	+
31	JPN	H	F	3	9	−	−	−
32	JPN	L	F	3	10	−	−	−
33	JPN	H	CM	3	9	−	−	−
34	JPN	H	F	6	3	−	−	−
35	JPN	H	F	6	9	−	−	+
36	FRA	H	F	3	3	−	−	−
Origin JPN: Japan, CAN: Canada, FRA: France
Breed L: Light breed, H: Heavy horses, HNP: Hokkaido native pony
Sex M: Male, F: Female, CM: Castrated male
* The information on the age was obtained from an application form for slaughter inspection.
